# Supplementary material for: Small-molecule-induced ERBB4 activation to treat heart failure
Source: Nat Commun. 2025 Jan 10;16:576. doi: 10.1038/s41467-024-54908-5 (PMC11724075; doi:10.1038/s41467-024-54908-5)
Supplement: Supplementary file 6 — Source Data [file 41467_2024_54908_MOESM6_ESM.xlsx]

## Sheet: Fig. 1b
Figure 1b
Compound EF-1 on the ERBB4/ERBB4 dimerization assay
Concentration [M]	Values
3.125e-08	0	0	0	0
6.25e-08	-1.6	-0.07	2.16933	1.57337
1.25e-07	-0.55	-0.15	2.59867	0.955062
2.5e-07	-1.94	0.74	2.31467	-0.75816
5e-07	-0.55	0.26	2.32267	-0.42754
1e-06	-2	0.47	4.36167	-0.05827
2e-06	1.2	2.97	7.68167	3.16207
4e-06	7.41	5.76	13.8923	7.93248
8e-06	16.72	8.19	23.4633	9.46536
1.6e-05	24.8	17.62	27.6207	19.8392
3.2e-05	30.57	22.84	33.2287	25.0905

## Sheet: Fig. 1c
Figure 1c
Compound EF-1 on the ERBB4/ERBB2 dimerization assay
Concentration [M]	Values
3.125e-08	0	0	0	0	0	0	0	0
6.25e-08	10.52	1.76	3.95	-0.62	8.84	32.1	-4.84	13.1
1.25e-07	11.16	1.7	0.22	2.37	10.84	42.31	0.8	15.8
2.5e-07	14.28	2.37	-0.2	2.18	11.16	44.62	2.21	32.89
5e-07	15.8	3.34	-0.84	2.5	14.03	46.76	10.28	38.19
1e-06	17.47	6.72	2.79	5.79	18.63	53.25	13.21	49.02
2e-06	23.23	10.36	6.17	10.55	22.36	58.49	25.9	62.1
4e-06	39.65	19.88	18.63	20.82	41.51	62.22	30.3	62.16
8e-06	43.57	23.14	20.33	27.19	40.97	69.15	32.21	63.74
1.6e-05	49.69	37.91	30.09	36.81	54.68	124.7	60.3	94.64
3.2e-05	99.26	72.09	64.59	71.61	99.65	139.93	119.85	114.61

## Sheet: Fig. 1d
Figure 1d
Compound EF-1 on the ERBB3/ERBB2 dimerization assay
Concentration [M]	Values
3.125e-08	0	0	0	0	0	0
6.25e-08	4.35		0.16	-2.68	-0.63	-0.56
1.25e-07	2.37		0.16	-2.68	-1.68	-1.97
2.5e-07	0.62		4.11	0.43	-3.27	-3.43
5e-07	0.97	1.82	6.28	0.82	-2.96	-1.11
1e-06	0.96		9.29	2.03	-1.53	-0.18
2e-06	1.34	1.02	9.84	3.13	0.57	2.12
4e-06	3.1		10.27	4.36	4.61	5.16
8e-06	4.89	3.3	12.92	4.35	9.79	9.65
1.6e-05	11.23		14.98	10.81	10.98	13.88
3.2e-05	23.82	14.98	24	17.43	15.59	14.95

## Sheet: Fig. 1e
Figure 1e
Compound EF-1 on the ERBB1/ERBB1 dimerization assay
Concentration [M]	Values
3.125e-08	0	0	0	0	0	0
6.25e-08	8.38	6.13	6.6	7.02	4.04	2.46
1.25e-07	4.23	2.21	2.75	1.65	1.65	1.93
2.5e-07	5.73	2.08	2.79	4.91	2.29	1.1
5e-07	5.49	1.35	1.39	3.65	1.57	0.45
1e-06	6.08	3.69	2.97	5.23	2.17	1.53
2e-06	8.8	4.67	6.18	5.92	4.48	3.39
4e-06	15.68	13.03	10.62	10.47	7.22	7.25
8e-06	28.31	23.51	19.8	20.63	14.67	14.01
1.6e-05	47.08	37.9	37.11	43.5	44.59	32.06
3.2e-05	67.98	64.53	62.88	78.66	59.73	53.27

## Sheet: Fig. 1f
Figure 1f
Compound EF-2 on the ERBB4/ERBB4 dimerization assay
Concentration [M]	Values
3.125e-08	0	0	0	0
6.25e-08	2.15	4.6	0.468	1.14828
1.25e-07	3.45	2.29	0.641	1.18693
2.5e-07	4.04	4.36	1.213	-1.34212
5e-07	1.37	3.12	2.49	0.654497
1e-06	2.5	5.02	2.238	2.20885
2e-06	4.33	4.8	3.759	4.68208
4e-06	3.95	4.91	4.578	5.32185
8e-06	8.72	7.12	6.167	6.98784
1.6e-05	9.4	10.69	8.539	7.86807
3.2e-05	12.78	12.75	7.517	9.504

## Sheet: Fig. 1g
Figure 1g
Compound EF-3 on the ERBB4/ERBB4 dimerization assay
Concentration [M]	Values
3.125e-08	0	0	0
6.25e-08	-1.21	2.4	-0.0725
1.25e-07	-1.21	2.26	0.6885
2.5e-07	-1.52	3.09	-0.0015
5e-07	-1.8	4	-1.488
1e-06	-0.91	4.12	-1.3115
2e-06	-2.34	4.47	-0.737
4e-06	-2.82	3.65	0.377
8e-06	-2.1	3.98	3.507
1.6e-05	-0.15	7.88	11.189
3.2e-05	10.32	12.81	17.0765

## Sheet: Fig. 1h
Figure 1h
Compound EF-4 on the ERBB4/ERBB4 dimerization assay
Concentration [M]	Values
3.125e-08	0	0	0	0	0
6.25e-08	-0.82	-1.6	0.98	-1.282	-1.38506
1.25e-07	-1.06	0.03	3.38	-1.705	1.21698
2.5e-07	0.06	-1.83	3.79	-0.533	-0.24291
5e-07	0.37	-1.62	3.34	-1.13767	-0.10121
1e-06	-0.43	-1.64	5.89	0.0343333	4.57473
2e-06	0.21	0.63	6.37	2.286	6.85903
4e-06	2.3	-0.27	8.83	5.46533	8.34468
8e-06	3.99	2.72	14.5	12.0003	11.0326
1.6e-05	10.7	10.7	28.43	14.396	16.9022
3.2e-05	14.22	10.37	32.96	14.248	12.7415

## Sheet: Fig. 1i
Figure 1i
Compound EF-5 on the ERBB4/ERBB4 dimerization assay
Concentration [M]	Values
3.125e-08	0	0	0	0
6.25e-08	0.55	-5.82	-1.2625	-2.27273
1.25e-07	-0.81	-3.79	-1.2155	0.998242
2.5e-07	2.18	-1.68	-1.408	0.71886
5e-07	0.6	-0.22	-2.045	0.561904
1e-06	1.62	-1.86	-1.923	1.90859
2e-06	0.85	-0.68	-0.804	3.362
4e-06	1.61	5.16	4.378	4.17818
8e-06	4.54		3.781	4.61138
1.6e-05	16.34	17.63	4.256	4.3885
3.2e-05	15.88	18.62	11.2465	8.67027

## Sheet: Fig. 1j
Figure 1j
Compound EF-6 on the ERBB4/ERBB4 dimerization assay
Concentration [M]	Values
3.125e-08	0	0	0	0
6.25e-08		-10.54	0.126	-1.89917
1.25e-07	-0.74	-11.14	0.573	-2.08124
2.5e-07		-11.05	1.316	0.081617
5e-07	-1.14	-8.91	2.656	0.492843
1e-06		-7.05	2.748	1.04219
2e-06	-1.29	-3.55	2.61	5.15758
4e-06		3.35	5.191	6.30964
8e-06	7.22	8.65	7.634	6.66123
1.6e-05		15.88	10.304	5.28315
3.2e-05	10.39	15.72	13.149	5.2549

## Sheet: Fig. 1k
Figure 1k
Compound EF-7 on the ERBB4/ERBB4 dimerization assay
Concentration [M]	Values
3.125e-08	0	0	0	0
6.25e-08	1.834	3.035	0.03	-1.93684
1.25e-07	-0.545	2.505	-0.7885	2.02787
2.5e-07	4.185	4.81	-0.3825	0.197765
5e-07	-2.369	-1.66	-2.1805	0.941738
1e-06	-1.082	-1.615	-1.204	2.34807
2e-06	-0.26	-0.926	-0.8585	4.47012
4e-06	0.729	3.237	0.665	4.90332
8e-06	3.996	7.56	2.421	5.8011
1.6e-05	6.204	12.704	5.9735	4.73066
3.2e-05	9.166	15.395	6.6065	4.16876

[truncated: 47 more sheets: Fig. 1l, Fig. 1m, Fig. 2a, Fig. 2b, Fig. 3f, Fig. 3g, Fig. 3h, Fig. 4a, Fig. 4b, Fig. 4c, Fig. 4d, Fig. 4e, Fig. 4f, Fig. 4g, Fig. 4h, Fig. 4i, Fig. 5b, Fig. 5c, Fig. 5d, Fig. 5e …]
